# Supplementary material for: Effectiveness of Anthocyanin-Rich Sour Cherry Extract on Gliadin-Induced Caco-2 Barrier Damage
Source: Nutrients. 2023 Sep 17;15(18):4022. doi: 10.3390/nu15184022 (PMC10535085; doi:10.3390/nu15184022)
Supplement: Supplementary file 1 [file nutrients-15-04022-s001.zip]

Archive with 1 entries (1 files):
- nutrients-2589766-supplementary.pdf
